# Supplementary material for: SERCA Silencing Alleviates Aß(1-42)-Induced Toxicity in a C. elegans Model
Source: Int J Mol Sci. 2025 Sep 18;26(18):9126. doi: 10.3390/ijms26189126 (PMC12470765; doi:10.3390/ijms26189126)
Supplement: Supplementary file 1 [file ijms-26-09126-s001.zip]

Archive with 1 entries (1 files):
- ijms-3823379-supplementary.pdf
